# Supplementary material for: Dynamics of Serum Thymidine Kinase 1 at the First Cycle of Neoadjuvant Chemotherapy Predicts Outcome of Disease in Estrogen-Receptor-Positive Breast Cancer
Source: Cancers (Basel). 2021 Oct 29;13(21):5442. doi: 10.3390/cancers13215442 (PMC8582392; doi:10.3390/cancers13215442)
Supplement: Supplementary file 1 [file cancers-13-05442-s001.zip]

Archive with 1 entries (1 files):
- cancers-1385182-supplementary.pdf
